# Supplementary material for: A Platform-Independent Method for Detecting Errors in Metagenomic Sequencing Data: DRISEE
Source: PLoS Comput Biol. 2012 Jun 7;8(6):e1002541. doi: 10.1371/journal.pcbi.1002541 (PMC3369934; doi:10.1371/journal.pcbi.1002541)
Supplement: Table S1 — Supplemental Table 1 contains a complete list of MG-RAST and/or SRA accession numbers for all data used in this study. (XLS) [file pcbi.1002541.s001.xls]

## Sheet: Notes
All data sets are listed according to their SRA1 accession, MG-RAST2 ID or both
1: http://www.ncbi.nlm.nih.gov/sra
2: http://metagenomics.anl.gov/
Accession numbers are sorted by figure in the following tabs

## Sheet: Figure 2
(a)			(b)
Refseq	SRA		MG-RAST ID	SRA
NC_000913*				SRR013470
				SRR001574
				SRR007446
				SRR013433
				SRR013137
				SRR000266
				SRR006411
				SRR018125
				SRR017783
				SRR013477
				SRR013431
				SRR013382
Note
*This single data set was obtained from Refseq (http://www.ncbi.nlm.nih.gov/RefSeq/)
It was used to generate the simulated data as described in Methods

## Sheet: Figure 3
Notes	MG-RAST ID	SRA		Notes	MG-RAST ID	SRA		Notes	MG-RAST ID	SRA		Notes	MG-RAST ID	SRA
454 genomic		SRR017711		454 metagenomic	4.44156e+06			Illumina genomic		SRR034527		Illumina metagenomic		SRR061914
454 genomic		SRR017626		454 metagenomic	4.44163e+06			Illumina genomic		SRR034528		Illumina metagenomic		SRR061471
454 genomic		SRR060551		454 metagenomic	4.44163e+06			Illumina genomic		SRR058721		Illumina metagenomic		SRR061478
454 genomic		SRR018449		454 metagenomic	4.44163e+06			Illumina genomic		SRR061048		Illumina metagenomic		SRR061534
454 genomic		SRR013470		454 metagenomic	4.44163e+06			Illumina genomic		SRR071397		Illumina metagenomic		SRR061577
454 genomic		SRR013404		454 metagenomic	4.44163e+06			Illumina genomic		SRR071728		Illumina metagenomic		SRR061591
454 genomic		SRR017324		454 metagenomic	4.44163e+06			Illumina genomic		SRR072087		Illumina metagenomic		SRR061535
454 genomic		SRR029789		454 metagenomic	4.44165e+06			Illumina genomic		SRR097471		Illumina metagenomic		SRR061576
454 genomic		SRR018990		454 metagenomic	4.44166e+06			Illumina genomic		SRR097633		Illumina metagenomic		SRR062031
454 genomic		SRR017714		454 metagenomic	4.44178e+06			Illumina genomic		SRR190844		Illumina metagenomic		SRR061476
454 genomic		SRR013479		454 metagenomic	4.44232e+06							Illumina metagenomic		SRR061477
454 genomic		SRR031262		454 metagenomic	4.4437e+06							Illumina metagenomic		SRR061488
454 genomic		SRR063979		454 metagenomic	4.4437e+06							Illumina metagenomic		SRR062010
454 genomic		SRR019234		454 metagenomic	4.4437e+06							Illumina metagenomic		SRR062064
454 genomic		SRR070256		454 metagenomic	4.4437e+06							Illumina metagenomic		SRR061485
454 genomic		SRR017878		454 metagenomic	4.44371e+06							Illumina metagenomic		SRR061468
454 genomic		SRR029649		454 metagenomic	4.44371e+06							Illumina metagenomic		SRR062030
454 genomic		SRR017630		454 metagenomic	4.44371e+06							Illumina metagenomic		SRR061466
454 genomic		SRR013480		454 metagenomic	4.44371e+06							Illumina metagenomic		SRR061469
454 genomic		SRR070483		454 metagenomic	4.44371e+06							Illumina metagenomic		SRR061479
454 genomic		SRR018460		454 metagenomic	4.44371e+06							Illumina metagenomic		SRR062007
454 genomic		SRR017622		454 metagenomic	4.44372e+06							Illumina metagenomic		SRR062069
454 genomic		SRR058379		454 metagenomic	4.44372e+06							Illumina metagenomic		SRR061538
454 genomic		SRR017625		454 metagenomic	4.44372e+06							Illumina metagenomic		SRR061935
454 genomic		SRR013448		454 metagenomic	4.44372e+06							Illumina metagenomic		SRR061943
454 genomic		SRR070486		454 metagenomic	4.44372e+06							Illumina metagenomic		SRR061938
454 genomic		SRR017881		454 metagenomic	4.44373e+06							Illumina metagenomic		SRR061539
454 genomic		SRR017880		454 metagenomic	4.44373e+06							Illumina metagenomic		SRR061976
454 genomic		SRR017631		454 metagenomic	4.44373e+06							Illumina metagenomic		SRR062068
454 genomic		SRR017273		454 metagenomic	4.44373e+06							Illumina metagenomic		SRR061461
454 genomic		SRR017715		454 metagenomic	4.44373e+06							Illumina metagenomic		SRR061464
454 genomic		SRR064177		454 metagenomic	4.44373e+06							Illumina metagenomic		SRR061467
454 genomic		SRR017570		454 metagenomic	4.44374e+06							Illumina metagenomic		SRR061462
454 genomic		SRR017578		454 metagenomic	4.44374e+06							Illumina metagenomic		SRR061941
454 genomic		SRR035268		454 metagenomic	4.44374e+06							Illumina metagenomic		SRR062027
454 genomic		SRR013399		454 metagenomic	4.44374e+06							Illumina metagenomic		SRR061922
454 genomic		SRR013384		454 metagenomic	4.44374e+06							Illumina metagenomic		SRR061489
454 genomic		SRR031274		454 metagenomic	4.44374e+06							Illumina metagenomic		SRR061518
454 genomic		SRR013451		454 metagenomic	4.44374e+06							Illumina metagenomic		SRR061490
454 genomic		SRR018604		454 metagenomic	4.44374e+06							Illumina metagenomic		SRR062006
454 genomic		SRR013473		454 metagenomic	4.44374e+06							Illumina metagenomic		SRR061956
454 genomic		SRR031263		454 metagenomic	4.44376e+06							Illumina metagenomic		SRR062053
454 genomic		SRR059973		454 metagenomic	4.44377e+06							Illumina metagenomic		SRR061519
454 genomic		SRR007446		454 metagenomic	4.44377e+06							Illumina metagenomic		SRR061492
454 genomic		SRR035291		454 metagenomic	4.44408e+06							Illumina metagenomic		SRR061590
454 genomic		SRR031266		454 metagenomic	4.44408e+06							Illumina metagenomic		SRR061560
454 genomic		SRR064337		454 metagenomic	4.4442e+06							Illumina metagenomic		SRR062026
454 genomic		SRR018459		454 metagenomic	4.4442e+06							Illumina metagenomic		SRR061491
454 genomic		SRR017316		454 metagenomic	4.4447e+06							Illumina metagenomic		SRR061514
454 genomic		SRR016602		454 metagenomic	4.4447e+06							Illumina metagenomic		SRR061500
454 genomic		SRR018458		454 metagenomic	4.44484e+06							Illumina metagenomic		SRR061444
454 genomic		SRR035270		454 metagenomic	4.44486e+06							Illumina metagenomic		SRR061486
454 genomic		SRR013433		454 metagenomic	4.44507e+06							Illumina metagenomic		SRR061437
454 genomic		SRR018463		454 metagenomic	4.44507e+06							Illumina metagenomic		SRR061484
454 genomic		SRR018466		454 metagenomic	4.44507e+06							Illumina metagenomic		SRR061465
454 genomic		SRR060736		454 metagenomic	4.44507e+06							Illumina metagenomic		SRR061498
454 genomic		SRR035267		454 metagenomic	4.44507e+06							Illumina metagenomic		SRR062065
454 genomic		SRR017577		454 metagenomic	4.44507e+06							Illumina metagenomic		SRR061940
454 genomic		SRR017315		454 metagenomic	4.44508e+06							Illumina metagenomic		SRR061923
454 genomic		SRR043200		454 metagenomic	4.44509e+06							Illumina metagenomic		SRR061454
454 genomic		SRR013452		454 metagenomic	4.44509e+06							Illumina metagenomic		SRR061502
454 genomic		SRR013137		454 metagenomic	4.44509e+06							Illumina metagenomic		SRR061470
454 genomic		SRR023195		454 metagenomic	4.44509e+06							Illumina metagenomic		SRR062044
454 genomic		SRR029035		454 metagenomic	4.4458e+06							Illumina metagenomic		SRR061522
454 genomic		SRR034132		454 metagenomic	4.4458e+06							Illumina metagenomic		SRR061939
454 genomic		SRR035269										Illumina metagenomic		SRR061501
454 genomic		SRR063751										Illumina metagenomic		SRR061960
454 genomic		SRR031261										Illumina metagenomic		SRR061480
454 genomic		SRR059947										Illumina metagenomic		SRR061562
454 genomic		SRR017629										Illumina metagenomic		SRR061455
454 genomic		SRR013400										Illumina metagenomic		SRR061460
454 genomic		SRR013138										Illumina metagenomic		SRR061447
454 genomic		SRR017314										Illumina metagenomic		SRR061474
454 genomic		SRR013139										Illumina metagenomic		SRR061445
454 genomic		SRR013378										Illumina metagenomic		SRR061902
454 genomic		SRR013385										Illumina metagenomic		SRR061440
454 genomic		SRR019220										Illumina metagenomic		SRR061515
454 genomic		SRR018462										Illumina metagenomic		SRR062048
454 genomic		SRR059233										Illumina metagenomic		SRR061453
454 genomic		SRR013453										Illumina metagenomic		SRR062045
454 genomic		SRR031641										Illumina metagenomic		SRR061587
454 genomic		SRR017642										Illumina metagenomic		SRR062049
454 genomic		SRR013373										Illumina metagenomic		SRR061523
454 genomic		SRR018050										Illumina metagenomic		SRR061457
454 genomic		SRR059946										Illumina metagenomic		SRR061482
454 genomic		SRR018048										Illumina metagenomic		SRR061499
454 genomic		SRR017783										Illumina metagenomic		SRR061481
454 genomic		SRR059978										Illumina metagenomic		SRR061541
454 genomic		SRR017788										Illumina metagenomic		SRR061586
454 genomic		SRR017530										Illumina metagenomic		SRR061463
454 genomic		SRR017579										Illumina metagenomic		SRR061475
454 genomic		SRR039562										Illumina metagenomic		SRR061918
454 genomic		SRR064316										Illumina metagenomic		SRR062011
454 genomic		SRR059949										Illumina metagenomic		SRR061957
454 genomic		SRR063752										Illumina metagenomic		SRR061561
454 genomic		SRR064179										Illumina metagenomic		SRR061915
454 genomic		SRR057585										Illumina metagenomic		SRR061977
454 genomic		SRR004132										Illumina metagenomic		SRR061483
454 genomic		SRR017353										Illumina metagenomic		SRR061472
454 genomic		SRR059234										Illumina metagenomic		SRR061458
454 genomic		SRR013380										Illumina metagenomic		SRR061446
454 genomic		SRR018046										Illumina metagenomic		SRR062013
454 genomic		SRR017855										Illumina metagenomic		SRR061919
454 genomic		SRR059285										Illumina metagenomic		SRR061695
454 genomic		SRR059981										Illumina metagenomic		SRR061694
454 genomic		SRR035293										Illumina metagenomic		SRR061449
454 genomic		SRR006411										Illumina metagenomic		SRR061934
454 genomic		SRR019235										Illumina metagenomic		SRR061494
454 genomic		SRR018471										Illumina metagenomic		SRR061497
454 genomic		SRR019227										Illumina metagenomic		SRR061441
454 genomic		SRR018461										Illumina metagenomic		SRR061493
454 genomic		SRR018465										Illumina metagenomic		SRR061487
454 genomic		SRR033651										Illumina metagenomic		SRR061495
454 genomic		SRR031640										Illumina metagenomic		SRR061451
454 genomic		SRR023198										Illumina metagenomic		SRR061503
454 genomic		SRR023191										Illumina metagenomic		SRR061496
454 genomic		SRR057586										Illumina metagenomic		SRR061448
454 genomic		SRR058433										Illumina metagenomic		SRR062052
454 genomic		SRR036294										Illumina metagenomic		SRR061903
454 genomic		SRR034133										Illumina metagenomic		SRR061961
454 genomic		SRR018605										Illumina metagenomic		SRR061556
454 genomic		SRR017327										Illumina metagenomic		SRR061540
454 genomic		SRR019176										Illumina metagenomic		SRR061557
454 genomic		SRR019244										Illumina metagenomic		SRR061456
454 genomic		SRR004612										Illumina metagenomic		SRR061459
454 genomic		SRR058383										Illumina metagenomic		SRR061443
454 genomic		SRR058382										Illumina metagenomic		SRR061442
454 genomic		SRR059982										Illumina metagenomic	4.46017e+06
454 genomic		SRR019178										Illumina metagenomic	4.46018e+06
454 genomic		SRR017854										Illumina metagenomic	4.46026e+06
454 genomic		SRR035271										Illumina metagenomic	4.46026e+06
454 genomic		SRR058381										Illumina metagenomic	4.46026e+06
454 genomic		SRR018577										Illumina metagenomic	4.46027e+06
454 genomic		SRR017888										Illumina metagenomic	4.46027e+06
454 genomic		SRR031272										Illumina metagenomic	4.46027e+06
454 genomic		SRR017716										Illumina metagenomic	4.46027e+06
454 genomic		SRR057735										Illumina metagenomic	4460638.3*
454 genomic		SRR017320										Illumina metagenomic	4460639.3*
454 genomic		SRR017786										Illumina metagenomic	4460640.3*
454 genomic		SRR064340										Illumina metagenomic	4460641.3*
454 genomic		SRR017792										Illumina metagenomic	4460642.3*
454 genomic		SRR013382										Illumina metagenomic	4460643.3*
454 genomic		SRR013444										Illumina metagenomic	4460644.3*
454 genomic		SRR019221										Illumina metagenomic	4.46582e+06
454 genomic		SRR017799										Illumina metagenomic	4.46582e+06
454 genomic		SRR018080
454 genomic		SRR013474											* metadata submitted as paired end, processed as merged (1 FASTA file) and unmerged data (2 FASTA files)
454 genomic		SRR059236
454 genomic		SRR013477
454 genomic		SRR058380
454 genomic		SRR031273
454 genomic		SRR063754
454 genomic		SRR058440
454 genomic		SRR013469
454 genomic		SRR060792
454 genomic		SRR018476
454 genomic		SRR033648
454 genomic		SRR063817
454 genomic		SRR059972
454 genomic		SRR033642
454 genomic		SRR018078
454 genomic		SRR058434
454 genomic		SRR019216
454 genomic		SRR017319
454 genomic		SRR033652
454 genomic		SRR017531
454 genomic		SRR035287
454 genomic		SRR017787
454 genomic		SRR070488
454 genomic		SRR017277
454 genomic		SRR058441
454 genomic		SRR064319
454 genomic		SRR043171
454 genomic		SRR017798
454 genomic		SRR060186
454 genomic		SRR033641
454 genomic		SRR017706
454 genomic		SRR033643
454 genomic		SRR059977
454 genomic		SRR039564
454 genomic		SRR057736
454 genomic		SRR035340
454 genomic		SRR064341
454 genomic		SRR058442
454 genomic		SRR033737
454 genomic		SRR070487
454 genomic		SRR017251
454 genomic		SRR018578
454 genomic		SRR033653
454 genomic		SRR060182
454 genomic		SRR059950
454 genomic		SRR017317
454 genomic		SRR040411
454 genomic		SRR019564
454 genomic		SRR059971
454 genomic		SRR068408
454 genomic		SRR019245
454 genomic		SRR029650
454 genomic		SRR064317
454 genomic		SRR060552
454 genomic		SRR049882
454 genomic		SRR005475
454 genomic		SRR033646
454 genomic		SRR058384
454 genomic		SRR031264
454 genomic		SRR059951
454 genomic		SRR058393
454 genomic		SRR058101
454 genomic		SRR064178
454 genomic		SRR031265
454 genomic		SRR043170
454 genomic		SRR023196
454 genomic		SRR035272
454 genomic		SRR058424
454 genomic		SRR058477
454 genomic		SRR059979
454 genomic		SRR029791
454 genomic		SRR059318
454 genomic		SRR064333
454 genomic		SRR023192
454 genomic		SRR064318
454 genomic		SRR040409
454 genomic		SRR059235
454 genomic		SRR035292
454 genomic		SRR035290
454 genomic		SRR060188
454 genomic		SRR074272
454 genomic		SRR036295
454 genomic		SRR060183
454 genomic		SRR058104
454 genomic		SRR017643
454 genomic		SRR031642
454 genomic		SRR017890
454 genomic		SRR033644
454 genomic		SRR017326
454 genomic		SRR035348
454 genomic		SRR060187
454 genomic		SRR060738
454 genomic		SRR070064
454 genomic		SRR017644
454 genomic		SRR016401
454 genomic		SRR016600

## Sheet: Figure 4
(a)			(b)			(c)					(d)
MG-RAST ID	SRA		MG-RAST ID	SRA		MG-RAST ID	SRA	Sample Set	Notes		MG-RAST ID	SRA	Notes
4.4437e+06	SRR000673		4.46277e+06	SRR061437		4460638.3*		Sample Set 1	Merged			SRR061442	avg err = 1%
4.44371e+06	SRR000684		4.46277e+06	SRR061442		4460639.3*		Sample Set 1	Merged			SRR061914	avg err = 45%
4.44371e+06	SRR000678		4.46277e+06	SRR061443		4460640.3*		Sample Set 1	Merged
4.44371e+06	SRR000690		4.46277e+06	SRR061444		4460641.3*		Sample Set 1	Merged
4.44371e+06	SRR000696		4.46278e+06	SRR061446		4460642.3*		Sample Set 1	Merged
4.44371e+06	SRR001663		4.46278e+06	SRR061448		4460643.3*		Sample Set 1	Merged
4.44372e+06	SRR000287		4.46278e+06	SRR061451		4460644.3*		Sample Set 1	Merged
4.44372e+06	SRR000288		4.46278e+06	SRR061453		4460638.3*		Sample Set 2	unmerged 1 of 2
4.44372e+06	SRR000282		4.46278e+06	SRR061454		4460638.3*		Sample Set 2	unmerged 2 of 2
4.44372e+06	SRR000283		4.46278e+06	SRR061455		4460642.3*		Sample Set 2	unmerged 1 of 2
4.44377e+06	SRR001663		4.46279e+06	SRR061457		4460642.3*		Sample Set 2	unmerged 2 of 2
4.44408e+06	ERR010489		4.46279e+06	SRR061459		4460643.3*		Sample Set 2	unmerged 1 of 2
4.44408e+06	ERR010496					4460643.3*		Sample Set 2	unmerged 2 of 2
4.44507e+06	ERR010500					4460644.3*		Sample Set 2	unmerged 1 of 2
4.44507e+06	ERR010494					4460644.3*		Sample Set 2	unmerged 2 of 2
4.44507e+06	ERR010492					4460639.3*		Sample Set 2	unmerged 1 of 2
4.44507e+06	ERR010498					4460639.3*		Sample Set 2	unmerged 2 of 2
4.44507e+06	ERR010483					4460640.3*		Sample Set 2	unmerged 1 of 2
4.44507e+06	ERR010486					4460640.3*		Sample Set 2	unmerged 2 of 2
4.44508e+06	ERR010482					4460641.3*		Sample Set 2	unmerged 1 of 2
						4460641.3*		Sample Set 2	unmerged 2 of 2
							SRR061914	Sample Set 3
							SRR061471	Sample Set 3
							SRR061478	Sample Set 3
							SRR061534	Sample Set 3
							SRR061577	Sample Set 3
							SRR061591	Sample Set 3
							SRR061535	Sample Set 3
							SRR061576	Sample Set 3
							SRR062031	Sample Set 3
							SRR061476	Sample Set 3
							SRR061477	Sample Set 3
							SRR061488	Sample Set 3
							SRR062010	Sample Set 3
							SRR062064	Sample Set 3
							SRR061485	Sample Set 3
							SRR061468	Sample Set 3
							SRR062030	Sample Set 3
							SRR061466	Sample Set 3
							SRR061469	Sample Set 3
							SRR061479	Sample Set 3
							SRR062007	Sample Set 3
							SRR062069	Sample Set 3
							SRR061538	Sample Set 3
							SRR061935	Sample Set 3
							SRR061943	Sample Set 3
							SRR061938	Sample Set 3
							SRR061539	Sample Set 3
							SRR061976	Sample Set 3
							SRR062068	Sample Set 3
							SRR061461	Sample Set 3
							SRR061464	Sample Set 3
							SRR061467	Sample Set 3
							SRR061462	Sample Set 3
							SRR061941	Sample Set 3
							SRR062027	Sample Set 3
							SRR061922	Sample Set 3
							SRR061489	Sample Set 3
							SRR061518	Sample Set 3
							SRR061490	Sample Set 3
							SRR062006	Sample Set 3
							SRR061956	Sample Set 3
							SRR062053	Sample Set 3
							SRR061519	Sample Set 3
							SRR061492	Sample Set 3
							SRR061590	Sample Set 3
							SRR061560	Sample Set 3
							SRR062026	Sample Set 3
							SRR061491	Sample Set 3
							SRR061514	Sample Set 3
							SRR061500	Sample Set 3
							SRR061444	Sample Set 3
							SRR061486	Sample Set 3
							SRR061437	Sample Set 3
							SRR061484	Sample Set 3
							SRR061465	Sample Set 3
							SRR061498	Sample Set 3
							SRR062065	Sample Set 3
							SRR061940	Sample Set 3
							SRR061923	Sample Set 3
							SRR061454	Sample Set 3
							SRR061502	Sample Set 3
							SRR061470	Sample Set 3
							SRR062044	Sample Set 3
							SRR061522	Sample Set 3
							SRR061939	Sample Set 3
							SRR061501	Sample Set 3
							SRR061960	Sample Set 3
							SRR061480	Sample Set 3
							SRR061562	Sample Set 3
							SRR061455	Sample Set 3
							SRR061460	Sample Set 3
							SRR061447	Sample Set 3
							SRR061474	Sample Set 3
							SRR061445	Sample Set 3
							SRR061902	Sample Set 3
							SRR061440	Sample Set 3
							SRR061515	Sample Set 3
							SRR062048	Sample Set 3
							SRR061453	Sample Set 3
							SRR062045	Sample Set 3
							SRR061587	Sample Set 3
							SRR062049	Sample Set 3
							SRR061523	Sample Set 3
							SRR061457	Sample Set 3
							SRR061482	Sample Set 3
							SRR061499	Sample Set 3
							SRR061481	Sample Set 3
							SRR061541	Sample Set 3
							SRR061586	Sample Set 3
							SRR061463	Sample Set 3
							SRR061475	Sample Set 3
							SRR061918	Sample Set 3
							SRR062011	Sample Set 3
							SRR061957	Sample Set 3
							SRR061561	Sample Set 3
							SRR061915	Sample Set 3
							SRR061977	Sample Set 3
							SRR061483	Sample Set 3
							SRR061472	Sample Set 3
							SRR061458	Sample Set 3
							SRR061446	Sample Set 3
							SRR062013	Sample Set 3
							SRR061919	Sample Set 3
							SRR061695	Sample Set 3
							SRR061694	Sample Set 3
							SRR061449	Sample Set 3
							SRR061934	Sample Set 3
							SRR061494	Sample Set 3
							SRR061497	Sample Set 3
							SRR061441	Sample Set 3
							SRR061493	Sample Set 3
							SRR061487	Sample Set 3
							SRR061495	Sample Set 3
							SRR061451	Sample Set 3
							SRR061503	Sample Set 3
							SRR061496	Sample Set 3
							SRR061448	Sample Set 3
							SRR062052	Sample Set 3
							SRR061903	Sample Set 3
							SRR061961	Sample Set 3
							SRR061556	Sample Set 3
							SRR061540	Sample Set 3
							SRR061557	Sample Set 3
							SRR061456	Sample Set 3
							SRR061459	Sample Set 3
							SRR061443	Sample Set 3
							SRR061442	Sample Set 3
						4.46017e+06		Sample Set 4
						4.46018e+06		Sample Set 4
						4.46026e+06		Sample Set 4
						4.46026e+06		Sample Set 4
						4.46026e+06		Sample Set 4
						4.46027e+06		Sample Set 4
						4.46027e+06		Sample Set 4
						4.46027e+06		Sample Set 4
						4.46027e+06		Sample Set 4
						4.46582e+06		Sample Set 5
						4.46582e+06		Sample Set 5
						* Data sets were used as merged (Sample 1) and umerged (Sample 2) paired end

## Sheet: Figure 5
(a)			(b)
MG-RAST ID	SRA		MG-RAST ID	SRA
4.44156e+06				SRR061914
4.44163e+06				SRR061471
4.44163e+06				SRR061478
4.44163e+06				SRR061534
4.44163e+06				SRR061577
4.44163e+06				SRR061591
4.44163e+06				SRR061535
4.44165e+06				SRR061576
4.44166e+06				SRR062031
4.44178e+06				SRR061476
4.44232e+06				SRR061477
4.4437e+06				SRR061488
4.4437e+06				SRR062010
4.4437e+06				SRR062064
4.4437e+06				SRR061485
4.44371e+06				SRR061468
4.44371e+06				SRR062030
4.44371e+06				SRR061466
4.44371e+06				SRR061469
4.44371e+06				SRR061479
4.44371e+06				SRR062007
4.44372e+06				SRR062069
4.44372e+06				SRR061538
4.44372e+06				SRR061935
4.44372e+06				SRR061943
4.44372e+06				SRR061938
4.44373e+06				SRR061539
4.44373e+06				SRR061976
4.44373e+06				SRR062068
4.44373e+06				SRR061461
4.44373e+06				SRR061464
4.44373e+06				SRR061467
4.44374e+06				SRR061462
4.44374e+06				SRR061941
4.44374e+06				SRR062027
4.44374e+06				SRR061922
4.44374e+06				SRR061489
4.44374e+06				SRR061518
4.44374e+06				SRR061490
4.44374e+06				SRR062006
4.44374e+06				SRR061956
4.44376e+06				SRR062053
4.44377e+06				SRR061519
4.44377e+06				SRR061492
4.44408e+06				SRR061590
4.44408e+06				SRR061560
4.4442e+06				SRR062026
4.4442e+06				SRR061491
4.4447e+06				SRR061514
4.4447e+06				SRR061500
4.44484e+06				SRR061444
4.44486e+06				SRR061486
4.44507e+06				SRR061437
4.44507e+06				SRR061484
4.44507e+06				SRR061465
4.44507e+06				SRR061498
4.44507e+06				SRR062065
4.44507e+06				SRR061940
4.44508e+06				SRR061923
4.44509e+06				SRR061454
4.44509e+06				SRR061502
4.44509e+06				SRR061470
4.44509e+06				SRR062044
4.4458e+06				SRR061522
4.4458e+06				SRR061939
				SRR061501
				SRR061960
				SRR061480
				SRR061562
				SRR061455
				SRR061460
				SRR061447
				SRR061474
				SRR061445
				SRR061902
				SRR061440
				SRR061515
				SRR062048
				SRR061453
				SRR062045
				SRR061587
				SRR062049
				SRR061523
				SRR061457
				SRR061482
				SRR061499
				SRR061481
				SRR061541
				SRR061586
				SRR061463
				SRR061475
				SRR061918
				SRR062011
				SRR061957
				SRR061561
				SRR061915
				SRR061977
				SRR061483
				SRR061472
				SRR061458
				SRR061446
				SRR062013
				SRR061919
				SRR061695
				SRR061694
				SRR061449
				SRR061934
				SRR061494
				SRR061497
				SRR061441
				SRR061493
				SRR061487
				SRR061495
				SRR061451
				SRR061503
				SRR061496
				SRR061448
				SRR062052
				SRR061903
				SRR061961
				SRR061556
				SRR061540
				SRR061557
				SRR061456
				SRR061459
				SRR061443
				SRR061442
